# Supplementary material for: Phenotype Expansion for Atypical Gaucher Disease Due to Homozygous Missense PSAP Variant in a Large Consanguineous Pakistani Family
Source: Genes (Basel). 2022 Apr 9;13(4):662. doi: 10.3390/genes13040662 (PMC9028228; doi:10.3390/genes13040662)
Supplement: Supplementary file 1 [file genes-13-00662-s001.zip]

Archive with 1 entries (1 files):
- genes-1621812-supplementary.pdf
